# Supplementary material for: Assessment of the Potential of Using Nanofiltration Polymeric and Ceramic Membranes to Treat Refinery Spent Caustic Effluents
Source: Membranes (Basel). 2022 Jan 17;12(1):98. doi: 10.3390/membranes12010098 (PMC8779506; doi:10.3390/membranes12010098)
Supplement: Supplementary file 1 [file membranes-12-00098-s001.zip]

Archive with 1 entries (1 files):
- membranes-1512234-supplementary.pdf
